# Supplementary material for: Management of Long-Term Sores and Ulcers of Breast Cancer Survivors With Chinese Herbal Medicines: A Case Report
Source: Front Psychiatry. 2022 Apr 8;13:874691. doi: 10.3389/fpsyt.2022.874691 (PMC9027808; doi:10.3389/fpsyt.2022.874691)
Supplement: Supplementary file 1 [file Table_1.XLSX]

## Sheet: Sheet1
Supplementary Table. Herbs of prescription
Visit	Chinese name	English name	Latin name
1	HuangQin	Baikal Skullcap Root	Scutellariae Radix
	SangBaiPi	White Mulberry Root-bark	Mori Cortex
	ZheBeiMu	Chekiang Fritillary Bulb	Fritillariae Thunbergii Bulbus
	XiaKuCao	Common Selfheal Spike	Prunellae Spica
	KuXingRen	Ansu Apricot Seed	Armeniacae Semen Amarum
	YuXingCao	Heartleaf Houttuynia Herb	Houttuyniae Herba
	QuanGuaLou	Mongolian Snakegourd Fruit	Trichosanthis Fructus
	ZhuRu	Bamboo Shavings	Bambusae Caulis in Taenias
	BaiHuaSheSheCao	Spreading Hedyotis Herb	Hedyotidis Herba
	BanBianLian	Chinese Lobelia Herb	Lobeliae Chinensis Herba
	SheMei	Indian Mockstrawberry Herb	Duchesneae Indicae Herba
	JinQiaoMai	Wild Buckwheat Rhizome	Fagopyri Dibotryis Rhizoma
	JinLianHua	Chinese Globeflower	Trollii Chinensis Flos
	TaiZiShen	Different Leaves Pseudostellaria Root Tuber	Pseudostellariae Radix
	ChaoBaiZhu	Largehead Atractylodes Rhizome	Atractylodis Macrocephalae Rhizoma Torrefactus
	NvZhenZi	Glossy Privet Fruit	Ligustri Lucidi Fructus
	ShengHuangQi	Mongolian Milkvetch Root	Astragali Radix
	HongJingTian	Kirilow Rhodiola Root and Rhizome	Rhodiolae Crenulatae Radix et Rhizoma
2	DangShen	Pilose Asiabell Root	Codonopsis Radix)
	ChaoBaiZhu	Largehead Atractylodes Rhizome	Atractylodis Macrocephalae Rhizoma Torrefactus
	ZhiHuangQi	Mongolian Milkvetch Root	Astragali Radix Praeparata Cum Melle
	HongJingTian	Kirilow Rhodiola Root and Rhizome	Rhodiolae Crenulatae Radix et Rhizoma
	SangBaiPi	White Mulberry Root-bark	Mori Cortex
	ZheBeiMu	Chekiang Fritillary Bulb	Fritillariae Thunbergii Bulbus
	XiaKuCao	Common Selfheal Spike	Prunellae Spica
	YeJuHua	Wild Dendranthema Flower	Chrysanthemi Indici Flos
	BaiHuaSheSheCao	Spreading Hedyotis Herb	Hedyotidis Herba
	BanZhiLian	Barbed Skullcap Herb	Scutellariae Barbatae Herba
	JinLianHua	Chinese Globeflower	Trollii Chinensis Flos
	JinQiaoMai	Wild Buckwheat Rhizome	Fagopyri Dibotryis Rhizoma
	TuBieChong	Ground Beetle	Eupolyphaga Steleophaga
	NvZhenZi	Glossy Privet Fruit	Ligustri Lucidi Fructus
	ChuanShanLong	Chuanlong Yam Rhizome	Dioscoreae Nipponicae Rhizoma
	YuXingCao	Heartleaf Houttuynia Herb	Houttuyniae Herba
	FaBanXia	Ternate Pinellia	Pinelliae Rhizoma Praeparatum
	ShengMa	Skunk Bugbane Rhizome	Cimicifugae Rhizoma
	ChenPi	Tangerine Peel	Citri Reticulatae Pericarpium
	DangGui	Chinese Angelica	Angelicae Sinensis Radix
	ChuanXiong	Szechwan Lovage Rhizome	Chuanxiong Rhizoma
	CuChaiHu	Chinese Thorowax Root	Bupleuri Radix Acetatus
3	DangShen	Pilose Asiabell Root	Codonopsis Radix
	ChaoBaiZhu	Largehead Atractylodes Rhizome	Atractylodis Macrocephalae Rhizoma Torrefactus
	DangGui	Chinese Angelica	Angelicae Sinensis Radix
	HuangQi	Mongolian Milkvetch Root	Astragali Radix
	NvZhenZi	Glossy Privet Fruit	Ligustri Lucidi Fructus
	ChiShao	Red Peony Root	Paeoniae Radix Rubra
	BaiShao	White Peony Root	Paeoniae Radix Alba
	JinYinHua	Japanese Honeysuckle Flower Bud	Lonicerae Japonicae Flos
	YeJuHua	Wild Dendranthema Flower	Chrysanthemi Indici Flos
	ShengMa	Skunk Bugbane Rhizome	Cimicifugae Rhizoma
	BaiHuaSheSheCao	Spreading Hedyotis Herb	Hedyotidis Herba
	TuBieChong	Ground Beetle	Eupolyphaga Steleophaga
	JiuXiangChong	Stink Bug	Aspongopus
	TianHuaFen	Snakegourd Root	Trichosanthis Radix
	XianHeCao	Hairyvein Agrimonia Herb	Agrimoniae Herba
	JinQiaoMai	Wild Buckwheat Rhizome	Fagopyri Dibotryis Rhizoma
	QuanXie	Scorpion	Scorpio
	JiangCan	Stiff Silkworm	Bombyx Batryticatus
	BaiJiangCao	Dahurian Patrinia Herb	Patriniae Scabiosaefoliae Herba
	MaoZhuaCao	Catclaw Buttercup Root Tuber	Ranunculi Ternati Radix
	ZheBeiMu	Chekiang Fritillary Bulb	Fritillariae Thunbergii Bulbus
	ShaRen	Villous Amomum Fruit	Amomi Fructus
4	TaiZiShen	Different Leaves Pseudostellaria Root Tuber	Pseudostellariae Radix
	ChaoBaiZhu	Largehead Atractylodes Rhizome	Atractylodis Macrocephalae Rhizoma Torrefactus
	ZhiHuangQi	Mongolian Milkvetch Root	Astragali Radix Praeparata Cum Melle
	NvZhenZi	Glossy Privet Fruit	Ligustri Lucidi Fructus
	HuangQin	Baikal Skullcap Root	Scutellariae Radix
	ZhuRu	Bamboo Shavings	Bambusae Caulis in Taenias
	TianHuaFen	Snakegourd Root	Trichosanthis Radix
	ZheBeiMu	Chekiang Fritillary Bulb	Fritillariae Thunbergii Bulbus
	XiaKuCao	Common Selfheal Spike	Prunellae Spica
	MaoZhuaCao	Catclaw Buttercup Root Tuber	Ranunculi Ternati Radix
	BaiHuaSheSheCao	Spreading Hedyotis Herb	Hedyotidis Herba
	BanZhiLian	Barbed Skullcap Herb	Scutellariae Barbatae Herba
	FaBanXia	Ternate Pinellia	Pinelliae Rhizoma Praeparatum
	ChenPi	Tangerine Peel	Citri Reticulatae Pericarpium
	YeJuHua	Wild Dendranthema Flower	Chrysanthemi Indici Flos
	BaiJiangCao	Dahurian Patrinia Herb	Patriniae Scabiosaefoliae Herba
	YuXingCao	Heartleaf Houttuynia Herb	Houttuyniae Herba
	GanCao	Liquorice Root	Glycyrrhizae Radix et Rhizoma
5	DangShen	Pilose Asiabell Root	Codonopsis Radix
	ChaoBaiZhu	Largehead Atractylodes Rhizome	Atractylodis Macrocephalae Rhizoma Torrefactus
	HongJingTian	Kirilow Rhodiola Root and Rhizome	Rhodiolae Crenulatae Radix et Rhizoma
	JiaoGuLan	Fiveleaf Gynostemma Herb or Root	Gynostemmatis Pentaphylli Herba seu Radix
	NvZhenZi	Glossy Privet Fruit	Ligustri Lucidi Fructus
	HuangQi	Mongolian Milkvetch Root	Astragali Radix
	FaBanXia	Ternate Pinellia	Pinelliae Rhizoma Praeparatum
	ZheBeiMu	Chekiang Fritillary Bulb	Fritillariae Thunbergii Bulbus
	XiaKuCao	Common Selfheal Spike	Prunellae Spica
	MaoZhuaCao	Catclaw Buttercup Root Tuber	Ranunculi Ternati Radix
	BaiHuaSheSheCao	Spreading Hedyotis Herb	Hedyotidis Herba
	BanBianLian	Chinese Lobelia Herb	Lobeliae Chinensis Herba
	SanLeng	Common Burreed Tuber	Sparganii Rhizoma
	E Zhu	Blue Turmeric Rhizome	Curcumae Rhizoma
	JiuXiangChong	Stink Bug	Aspongopus
	QuanXie	Scorpion	Scorpio
	WuGong	Centipede	Scolopendra
	BaiJiangCao	Dahurian Patrinia Herb	Patriniae Scabiosaefoliae Herba
	JinQiaoMai	Wild Buckwheat Rhizome	Fagopyri Dibotryis Rhizoma
	JiangHuang	Common Turmeric Rhizome	Curcumae Longae Rhizoma
	ChenPi	Tangerine Peel	Citri Reticulatae Pericarpium
	ShaRen	Villous Amomum Fruit	Amomi Fructus
6	DangShen	Pilose Asiabell Root	Codonopsis Radix
	ChaoBaiZhu	Largehead Atractylodes Rhizome	Atractylodis Macrocephalae Rhizoma Torrefactus
	HongJingTian	Kirilow Rhodiola Root and Rhizome	Rhodiolae Crenulatae Radix et Rhizoma
	JiaoGuLan	Fiveleaf Gynostemma Herb or Root	Gynostemmatis Pentaphylli Herba seu Radix
	MaoZhuaCao	Catclaw Buttercup Root Tuber	Ranunculi Ternati Radix
	ZhiHuangQi	Mongolian Milkvetch Root	Astragali Radix Praeparata Cum Melle
	NvZhenZi	Glossy Privet Fruit	Ligustri Lucidi Fructus
	ZheBeiMu	Chekiang Fritillary Bulb	Fritillariae Thunbergii Bulbus
	XiaKuCao	Common Selfheal Spike	Prunellae Spica
	JinQiaoMai	Wild Buckwheat Rhizome	Fagopyri Dibotryis Rhizoma
	TuBieChong	Ground Beetle	Eupolyphaga Steleophaga
	QuanXie	Scorpion	Scorpio
	WuGong	Centipede	Scolopendra
	YuXingCao	Heartleaf Houttuynia Herb	Houttuyniae Herba
	JinLianHua	Chinese Globeflower	Trollii Chinensis Flos
	FaBanXia	Ternate Pinellia	Pinelliae Rhizoma Praeparatum
	ChenPi	Tangerine Peel	Citri Reticulatae Pericarpium
	ShaRen	Villous Amomum Fruit	Amomi Fructus
	BanZhiLian	Barbed Skullcap Herb	Scutellariae Barbatae Herba
	SanLeng	Common Burreed Tuber	Sparganii Rhizoma
	EZhu	Blue Turmeric Rhizome	Curcumae Rhizoma
	YuJin	Wenchow Turmeric Root Tuber	Curcumae Radix
	ShanCiGu	Appendiculate Cremastra Pseudobulb	Cremastrae Pseudobulbus Pleiones Pseudobulbus
